# Supplementary material for: Safety and tolerability of Elvitegravir/Cobicistat/Emtricitabine/Tenofovir Disoproxil fumarate in a real life setting: Data from surveillance cohort long-term toxicity antiretrovirals/antivirals (SCOLTA) project
Source: PLoS One. 2017 Jun 20;12(6):e0179254. doi: 10.1371/journal.pone.0179254 (PMC5478131; doi:10.1371/journal.pone.0179254)
Supplement: S1 File — BMI, body mass index; PI, protease inhibitor; NNRTI, non-nucleoside reverse transciptase inhibitor; INSTI, integrase strand transfer inhibitor; TDF, tenofovir disoproxil fumarate; HCV, hepatitis C virus; Ab, antibody; eGFR, estimated glomerular filtration rate; BL, baseline; SD standard deviation; IQR, interquartile range; cART, antiretroviral therapy; HDL, high density lipoprotein; AST, aspartate aminotransferase; ALT, alanine transaminase; det, detectable; AE, adverse event; GI, gastro-intenstinal, DAA, direct antiviral agents. (XLSX) [file pone.0179254.s001.xlsx]

## Sheet: 20170426 minimal dataset
Age at enrolment	Sex M= Male F=Female	BMI	Patients	Previous PI	Previous NNRTI	Previous INSTI	Previous TDF	Log10 HIVRNA	CD4	HCV Ab positive	HCV-RNA det=pos	CDC stage	cART exposure (years)	HDL Cholesterol	Total Cholesterol	Glucose	Triglycerides	Creatinine	alkaline phosphatase	phosphataemia	eGFR T0	eGFR T1	eGFR T2	AST BL	AST T1	AST T2	ALT BL	ALT T1	ALT T2	event 1	grade 1	event2	grade 2	censored	time to_AE	Reason for interruption	Description reason for interruption	Months of FU
			naive? S=yes, N= NO	Regimen	regimen	regimen
60	M	25.44	N	S	N	N	TDF/	1. Undetectable	343			C	3.44	45	184	97	218	1	80	2.7	81.01	65.64	.	21	22	.	29	23	.					N	5			5
57	F	23.12	N	S	N	N	NO	2. detectable	735			A	1.67	45	239	105	216	.	84	.	.	60.74	68.35	15	14	14	8	12	13					N	9			9
62	M	23.73	N	N	S	N	TDF/	2. detectable	115			B	8.01	38	173	88	137	0.61	68	3.4	142.36	121.45	119.48	17	16	12	19	22	16					N	10			10
48	M	24.22	N	S	N	S	NO	1. Undetectable	804			B	17.28	27	208	92	520	0.84	87	3.9	103.66	103.66	.	18	18	.	14	14	.					N	2			2
43	F	25.91	N	S	N	N	TDF/	1. Undetectable	566			A	8.11	42	213	85	112	0.83	75	2.5	79.75	72.29	.	16	33	.	19	52	.					N	7			7
42	M	25.73	N	N	S	N	TDF/	1. Undetectable	615			A	13.65	58	212	89	81	0.87	93	2.8	102.28	94.7	.	20	18	.	28	27	.					N	5			5
42	F	23.51	N	S	N	N	TDF/	1. Undetectable	975	N	0. uninfected	A	20.79	43	246	74	196	0.52	68	3.4	137.45	136.79	.	14	24	.	12	24	.					N	8			8
31	M	24.62	N	N	S	N	TDF/	2. detectable	1163	N	0. uninfected	A	4.94	33	201	82	242	0.94	77	2.6	99.49	115.72	.	21	43	.	56	104	.					N	4			4
48	M	25.88	N	S	N	N	NO	1. Undetectable	1030	N	0. uninfected	B	16.71	40	254	112	494	0.7	81	3.01	127.93	87.43	86.4	20	32	27	25	56	47					N	12			12
43	M	24.49	N	N	S	N	NO	2. detectable	549	N	0. uninfected	A	11.42	31	185	81	140	0.71	.	.	128.7	103.16	.	31	18	.	31	13	.					N	5			5
35	M	23.04	N	N	N	S	TDF/	1. Undetectable	680	N	0. uninfected	A	0.93	33	161	87	86	1.01	.	3.3	89.35	82.7	.	21	28	.	17	30	.					N	6			6
33	M	19.71	N	S	N	N	TDF/	1. Undetectable	223	N	0. uninfected	B	1.11	44	282	81	203	1.01	148	4.5	90.42	93.62	.	17	19	.	17	22	.					N	5			5
31	M	21.45	N	S	N	N	TDF/	1. Undetectable	526	N	0. uninfected	B	4.73	32	146	79	80	1.1	90	.	82.98	82.98	67.99	25	16	25	23	28	45					N	17			17
32	M	18.42	N	S	N	N	TDF/	1. Undetectable	605	N	0. uninfected	B	14.25	36	137	78	109	0.8	77	.	119.07	92.04	103.94	22	19	22	24	16	18					N	10			10
44	M	23.74	N	S	N	N	TDF/	1. Undetectable	952	N	0. uninfected	A	4.7	41	179	92	149	1.2	56	2	69.91	63.45	.	16	50	.	13	32	.					N	7			7
69	F	28.07	N	N	S	N	TDF/	1. Undetectable	414	N	0. uninfected	A	3.3	58	198	105	123	0.9	75	.	65.98	58.43	.	15	19	.	16	23	.					N	4			4
28	M	23.8	N	N	N	S	NO	1. Undetectable	420	N	0. uninfected	A	1.26	29	143	90	63	0.7	71	.	142.72	121.47	169.3	21	13	13	18	9	13					N	16			16
62	F	22.21	N	S	N	S	TDF/	1. Undetectable	301	N	0. uninfected	C	1.36	63	215	94	83	0.8	129	3.8	77.25	77.25	.	24	24	.	21	18	.					N	5			5
28	M	23.39	N	S	N	S	TDF/	1. Undetectable	839	N	0. uninfected	A	0.58	34	185	97	246	0.8	68	.	122.34	94.57	93.9	18	47	26	17	59	30					N	16			16
58	M	25.47	N	S	N	N	TDF/	1. Undetectable	399	N	0. uninfected	A	12.99	65	199	94	126	0.7	49	.	123.11	105.16	105.16	28	31	40	24	36	50					N	16			16
59	F	26.63	N	N	S	N	TDF/	1. Undetectable	848	N	0. uninfected	A	2.21	38	191	84	161	0.9	76	.	68.11	60.32	67.88	31	26	25	34	26	26					N	10			10
26	M	30.44	N	N	N	S	TDF/	1. Undetectable	780	N	0. uninfected	A	2.86	50	137	89	49	0.8	83	.	124.2	108.41	107.58	19	21	14	23	31	16					N	17			17
26	F	20.3	N	S	N	N	TDF/	2. detectable	587	N	0. uninfected	A	0.86	63	145	90	49	0.8	114	.	92.15	106.69	.	21	22	.	16	19	.					N	19			19
61	M	25.85	N	S	N	S	TDF/	2. detectable	288	N	0. uninfected	A	0.11	37	239	90	163	0.9	85	.	91.18	80.47	72.09	27	23	24	56	27	26					N	19			19
48	M	22.13	N	N	S	N	TDF/	2. detectable	337	N	0. uninfected	A	12.79	39	214	83	85	0.8	77	.	109.66	109.2	109.2	23	19	19	17	13	13					N	6	POOR ADHERENCE		6
30	M	24.84	N	N	S	N	TDF/	2. detectable	380	N	0. uninfected	A	0.32	33	143	75	76	1	56	2.6	93.25	92.63	92.63	21	15	21	27	19	25					N	12			12
25	M	21.6	N	S	N	N	NO	1. Undetectable	885	N	0. uninfected	A	2.14	46	223	74	162	0.9	74	.	109.28	96.77	108.41	15	859	20	16	2282	39	HEPATITIS C	3			S	5			19
52	F	17.21	N	S	N	N	NO	2. detectable	178	N	0. uninfected	B	22.53	58	167	84	95	0.7	79	.	93.4	93.4	.	15	16	.	12	14	.	FEVER	3			S	4			5
40	M	24.54	N	S	N	N	NO	1. Undetectable	952	N	0. uninfected	A	8.45	49	145	76	56	1.1	52	2.7	78.8	78.8	.	19	21	.	28	32	.					N	7			7
41	F	26.14	N	S	N	N	NO	2. detectable	522	N	0. uninfected	A	10.01	66	170	89	86	0.9	62	.	88.74	88.74	63.67	19	24	22	16	19	20					N	11			11
39	M	22.76	N	N	N	S	TDF/	2. detectable	101	N	0. uninfected	B	4.47	38	162	93	152	1	78	.	88.42	78.8	.	32	21	.	38	16	.					N	6			6
45	M	29.76	N	N	N	N	NO	1. Undetectable	295	N	0. uninfected	C	7.66	48	192	97	145	1	57	.	85.88	76.94	.	22	26	.	21	54	.					N	6			6
52	M	26.6	N	S	N	N	TDF/	1. Undetectable	830	N	0. uninfected	A	12.19	47	206	83	58	0.9	77	.	94.18	83.4	107.48	22	32	25	24	28	34					N	17			17
41	F	21.97	N	N	S	N	NO	2. detectable	289	N	0. uninfected	A	16.8	79	166	84	45	0.99	68	.	79.5	82.96	.	23	15	.	18	16	.					N	7	POOR ADHERENCE		7
21	F	14.72	N	S	N	N	TDF/	2. detectable	23	N	0. uninfected	C	21.16	19	90	75	113	0.52	205	.	158.21	158.21	.	27	27	.	13	13	.					N	1	LOST TO FOLLOW-UP	LOST TO FOLLOW-UP	1
47	M	20.3	N	N	N	N	NO	2. detectable	170	N	0. uninfected	A	3.86	46	225	91	147	1.1	91	.	76.26	95.72	.	36	39	.	29	47	.					N	16			16
32	M	.	N	N	N	N	NO	1. Undetectable	474	N	0. uninfected	C	.	35	155	73	172	1.07	89	.	85.13	81.94	.	28	31	.	34	45	.					N	12			12
42	F	29.41	N	N	N	N	NO	1. Undetectable	149	N	0. uninfected	A	17.59	45	178	95	182	0.9	102	.	72.98	72.98	.	51	55	.	74	92	.					N	8			8
45	F	.	N	N	S	N	TDF/	1. Undetectable	598	N	0. uninfected	A	3.9	52	205	111	192	0.9	.	.	71.96	71.96	82.44	20	25	30	17	31	34					N	13			13
55	M	.	N	S	N	N	TDF/	1. Undetectable	177	N	0. uninfected	C	12.3	.	158	101	.	0.7	.	.	124.44	106.28	106.28	18	27	22	9	21	17					N	20			20
43	M	.	N	S	N	N	TDF/	1. Undetectable	596	N	0. uninfected	A	3.98	38	236	115	187	1.1	.	.	77.65	70.23	64.04	23	23	36	32	32	67					N	8			8
50	M	.	N	S	N	S	TDF/	1. Undetectable	223	N	0. uninfected	B	10.99	.	202	106	.	0.9	.	3.2	94.93	67.84	83.73	15	18	16	16	24	26					N	20			20
37	M	.	N	N	N	S	TDF/	1. Undetectable	724	N	0. uninfected	A	7.85	.	155	91	50	1.1	.	3.5	80.06	72.41	89.37	28	35	33	20	24	26					N	15			15
50	M	25.01	N	N	N	S	NO	1. Undetectable	1064	N	0. uninfected	B	11.64	52	193	110	120	0.9	.	.	94.93	108.76	84.07	19	29	31	25	42	44					N	21			21
62	F	.	N	S	N	N	TDF/	1. Undetectable	593	N	0. uninfected	A	18.6	.	247	111	137	0.8	.	1.9	77.25	59.71	77	.	43	28	12	35	25					N	12			12
51	M	.	N	S	N	N	TDF/	1. Undetectable	460	N	0. uninfected	C	17.92	.	273	111	153	0.9	.	3.6	94.55	83.4	83.4	26	30	27	24	47	36					N	15			15
48	M	.	N	N	N	S	TDF/	1. Undetectable	921	N	0. uninfected	B	15.04	.	198	107	.	1.1	.	.	75.94	62.36	62.36	30	24	24	65	46	41					N	17			17
30	M	.	N	N	N	S	TDF/	1. Undetectable	726	N	0. uninfected	A	2.78	33	188	91	157	0.9	.	.	105.31	104.61	104.61	25	25	30	33	43	48					N	12			12
48	F	.	N	S	N	N	TDF/	2. detectable	28	N	0. uninfected	B	18.38	.	.	94	.	0.7	.	.	94.93	81.03	94.53	35	29	26	33	25	27					N	22			22
51	M	.	N	N	N	S	TDF/	1. Undetectable	913	N	0. uninfected	A	17.72	21	187	104	271	0.9	.	.	94.55	83.73	75.01	26	.	22	27	.	28					N	16			16
51	M	22.72	N	N	S	N	TDF/	2. detectable	752	N	0. uninfected	B	5.38	36	260	95	271	0.82	95	1.14	105.28	95.78	83.4	22	19	23	33	16	19					N	22			22
52	F	20.2	N	N	S	N	TDF/	2. detectable	807	N	0. uninfected	C	2.8	66	171	81	201	0.86	.	.	73.65	73.36	82.11	20	20	20	17	17	29					N	11			11
67	M	25.01	N	S	N	N	NO	1. Undetectable	311	N	0. uninfected	C	1.24	35	202	110	295	1.02	.	.	77.43	.	.	15	.	.	36	.	.	NAUSEA	2			N	4	AE	GI	4
41	M	25.36	N	N	S	N	TDF/	2. detectable	345	N	0. uninfected	B	7.98	43	195	100	234	0.81	.	.	111.62	86.52	85.54	27	22	22	22	24	24					N	7			7
51	M	26.22	N	N	S	N	TDF/	2. detectable	36	N	0. uninfected	C	23.98	32	87	121	126	0.91	95	2.9	93.36	77.44	.	78	82	.	67	124	.					N	7	POOR ADHERENCE		7
49	F	23.57	N	S	S	N	NO	2. detectable	1838	N	0. uninfected	A	7.67	31	223	97	170	0.78	97	4	83.43	83.09	.	26	26	.	43	43	.					N	15	LOST TO FOLLOW-UP	LOST TO FOLLOW-UP	15
48	M	25.1	N	N	S	N	TDF/	2. detectable	198	N	0. uninfected	C	0.33	50	199	251	188	1.03	138	3	81.92	75.94	86.4	15	12	18	34	25	25					N	19	LOST TO FOLLOW-UP	LOST TO FOLLOW-UP	19
40	F	22.92	N	S	N	N	TDF/	2. detectable	1196	N	0. uninfected	A	0.44	36	159	100	208	0.94	58	3.6	70.1	57.29	.	20	20	.	20	24	.					N	14			14
55	M	18.29	N	S	N	N	TDF/	1. Undetectable	141	N	0. uninfected	C	20.36	54	156	71	64	0.76	107	2.5	113.18	112.36	.	13	13	.	18	18	.					N	14	LOST TO FOLLOW-UP	LOST TO FOLLOW-UP	14
48	M	34.72	N	N	S	N	TDF/	1. Undetectable	434	N	0. uninfected	B	1.82	38	188	92	323	1.06	78	3	79.25	92.56	.	24	11	.	97	21	.					N	18	LOST TO FOLLOW-UP		18
52	M	33.96	N	N	S	N	TDF/	2. detectable	1258	N	0. uninfected	A	1.52	35	240	98	335	0.83	75	3.2	103.41	83.4	71.42	26	13	13	48	17	17					N	21			21
50	M	27.1	N	S	N	S	TDF/	1. Undetectable	1194	N	0. uninfected	A	0.48	38	157	90	132	0.9	71	3.2	94.93	83.73	83.73	16	15	14	21	21	17					N	15			15
42	F	23.44	N	N	S	N	TDF/	1. Undetectable	1084	N	0. uninfected	B	1.45	59	193	80	97	1.1	73	3.2	57.89	57.62	.	18	17	.	28	24	.					N	10			10
44	M	24.22	N	N	S	N	TDF/	1. Undetectable	823	N	0. uninfected	A	13.63	29	154	111	177	0.97	133	3.6	89.36	89.36	82.08	27	27	23	71	71	64					N	10			10
41	F	21.77	N	S	N	N	NO	2. detectable	79	N	0. uninfected	B	23.54	28	181	80	334	0.9	66	3.7	73.34	79.03	87.37	20	11	13	23	18	26					N	19			19
43	M	22.44	N	S	N	S	TDF/	1. Undetectable	433	N	0. uninfected	B	0.61	32	216	87	252	0.98	108	3.8	88.72	100.86	.	10	15	.	17	27	.	STOMACH ACHE	3			N	24	AE	SEVERE STOMACH ACHE	24
44	M	.	N	N	S	N	TDF/	1. Undetectable	625	N	0. uninfected	B	5.52	.	196	76	.	0.9	.	3.2	97.43	75.36	68.27	25	40	24	35	41	34					N	11			11
49	F	24.22	N	S	N	N	TDF/	1. Undetectable	621	N	0. uninfected	C	4.12	52	230	81	118	0.7	89	2.8	94.53	80.7	80.7	21	26	26	22	35	35					N	9			9
34	M	18.19	N	N	S	N	TDF/	1. Undetectable	1643	N	0. uninfected	B	4.68	37	223	90	181	0.8	62	4.5	117.61	137.21	102.06	16	18	122	14	13	23					N	15			15
46	F	26.08	N	N	S	N	TDF/	1. Undetectable	891	N	0. uninfected	C	22.95	60	233	105	129	0.7	81	3	95.75	82.08	74.18	17	22	22	19	25	30					N	8			8
39	M	.	N	N	S	N	TDF/	1. Undetectable	978	N	0. uninfected	B	2.92	44	180	76	110	1.01	74	3.1	87.41	90.04	83.15	23	19	23	41	25	35					N	14			14
50	M	32.87	N	S	N	N	TDF/	1. Undetectable	888	N	0. uninfected	B	1.32	54	221	81	117	0.9	48	2.9	94.93	94.55	.	22	22	.	32	32	.					N	5			5
41	M	25.69	N	N	N	S	TDF/	1. Undetectable	1435	N	0. uninfected	A	1.07	44	174	66	69	1.03	77	.	84.59	84.59	84.17	24	20	39	55	25	20					N	14			14
40	M	23.66	N	S	N	N	TDF/	1. Undetectable	670	N	0. uninfected	A	16.59	35	187	109	204	1.3	73	3.1	64.98	59.66	129.95	9	28	26	11	28	18					N	18			18
48	M	25.82	N	S	N	N	TDF/	1. Undetectable	720	N	0. uninfected	A	10.06	26	142	90	198	1	129	2.5	84.77	84.77	.	18	18	.	23	23	.					N	1	LOST TO FOLLOW-UP	LOST TO FOLLOW-UP	1
50	M	22.91	N	S	N	N	TDF/	1. Undetectable	1130	N	0. uninfected	A	18.02	45	195	80	208	0.9	81	3	94.93	75.31	75.01	28	32	37	25	29	40					N	12			12
30	M	21.04	N	N	S	N	TDF/	1. Undetectable	500	N	0. uninfected	A	4.53	76	270	84	420	1	118	.	112.83	127.42	126.58	197	103	103	99	53	49					N	14	VIROLOGICAL FAILURE		14
33	M	37.22	N	N	S	N	TDF/	2. detectable	170	N	0. uninfected	B	0.89	48	209	85	240	0.9	109	4.2	103.29	91.46	81.44	34	29	34	60	49	31					N	16			16
51	M	22.22	N	N	S	N	TDF/	1. Undetectable	670	N	0. uninfected	A	4.82	43	220	89	119	1.1	143	3.5	75.01	67.84	67.58	23	25	34	27	27	36					N	11			11
48	M	22.68	N	S	N	N	TDF/	2. detectable	660	N	0. uninfected	B	16.54	41	208	84	215	1.1	198	2.2	75.94	68.68	68.4	26	22	18	28	27	16					N	17			17
45	M	29.41	N	S	N	N	TDF/	1. Undetectable	990	N	0. uninfected	A	3.62	34	220	88	193	1.2	288	3	69.59	69.28	85.5	28	19	40	60	34	82	HYPERLIPEMIA	3			S	13			19
31	M	21.47	N	S	N	N	TDF/	1. Undetectable	350	N	0. uninfected	A	2.08	40	215	97	123	1.1	200	4	82.98	82.98	82.45	20	20	24	26	26	37					N	9	VIROLOGICAL FAILURE		9
43	F	30.08	N	S	N	N	TDF/	1. Undetectable	1000	N	0. uninfected	A	5.49	46	223	78	164	0.9	368	3.4	72.63	64.02	57.35	43	25	17	63	32	19					N	16			16
46	M	28.41	N	S	N	N	TDF/	1. Undetectable	420	N	0. uninfected	B	18.63	23	121	102	239	1	143	.	85.5	85.13	84.77	17	20	10	17	22	15	ERECTILE DISTURBANCE	2			N	17	AE	UNDEFINED	17
27	F	32.27	N	S	N	N	TDF/	2. detectable	520	N	0. uninfected	A	4.07	67	226	84	92	0.9	257	.	96.59	96.59	84.9	18	21	20	14	19	14					N	20			20
57	F	22.23	N	N	N	N	NO	1. Undetectable	1530	N	0. uninfected	B	17.42	41	197	121	209	0.8	53	3.2	78.58	68.59	60.53	25	23	25	30	21	26	STROKE	4			S	6			15
34	F	19.72	N	N	N	S	TDF/	1. Undetectable	990	N	0. uninfected	A	7.93	47	124	72	63	1	165	4	67.46	67.46	67.06	22	23	22	25	26	26					N	17			17
23	F	17.01	N	N	S	N	TDF/	1. Undetectable	630	N	0. uninfected	B	20.51	46	159	97	83	0.7	90	4	110.22	93.66	81.76	25	25	26	27	22	16					N	13	VIROLOGICAL FAILURE		13
31	F	22.48	N	S	N	N	TDF/	1. Undetectable	700	N	0. uninfected	A	22.74	38	190	73	155	0.8	58	3.9	88.92	88.35	77.12	21	36	26	15	33	20					N	13			13
37	M	24	N	N	S	N	TDF/	1. Undetectable	660	N	0. uninfected	B	6.77	45	265	91	152	1	106	2.7	89.37	72.02	88.88	38	34	22	98	83	41	CONSTIPATION	3			S	2	AE	GI	11
34	F	20.7	N	S	N	N	NO	1. Undetectable	1220	N	0. uninfected	A	1.54	45	241	78	116	1	86	.	81.62	67.43	72.69	29	26	27	52	23	20					N	16			16
70	M	27.48	N	S	N	N	TDF/	1. Undetectable	320	N	0. uninfected	C	3.55	46	233	94	105	1.4	101	3	53.25	49.03	53.1	27	30	29	24	28	38					N	16			16
60	M	25.77	N	S	N	N	NO	1. Undetectable	1330	N	0. uninfected	B	9.92	49	200	75	204	1.1	182	2.7	72.57	59.85	54.76	14	20	19	14	25	21					N	18			18
51	F	21.26	N	S	N	N	TDF/	1. Undetectable	480	N	0. uninfected	A	24.2	75	215	85	116	0.8	222	3.5	80.37	69.88	69.88	17	21	19	15	23	16					N	20			20
43	M	25.95	N	S	N	N	TDF/	1. Undetectable	270	N	0. uninfected	B	3.37	45	235	92	422	1.1	127	3.5	77.65	63.74	63.74	42	31	40	53	44	65					N	11			11
32	F	27.92	N	S	N	N	TDF/	1. Undetectable	520	N	0. uninfected	A	8.23	29	158	78	109	0.8	59	4.3	88.35	88.35	.	15	15	.	13	13	.					N	1	LOST TO FOLLOW-UP	LOST TO FOLLOW-UP	1
54	F	22.59	N	S	N	N	TDF/	1. Undetectable	790	N	0. uninfected	B	18.19	61	230	79	158	0.9	52	3.2	69.35	69.35	69.35	25	25	26	10	10	11					N	10	VIROLOGICAL FAILURE		10
38	M	17.24	N	S	N	N	TDF/	1. Undetectable	1480	N	0. uninfected	B	15.88	34	305	74	1106	0.9	325	3.7	100.37	88.88	79.63	51	70	55	54	116	69	HYPERTRIGLYCERIDEMIA	3			S	4			16
37	M	21.01	N	S	N	N	TDF/	1. Undetectable	1070	N	0. uninfected	A	0.93	33	213	80	188	1	72	2.7	89.37	79.63	79.63	21	24	22	16	24	17					N	16			16
39	M	32.97	N	S	N	N	TDF/	1. Undetectable	290	N	0. uninfected	C	1.26	33	238	71	522	1.2	89	3	71.64	79.21	64.98	23	18	20	27	18	18					N	18			18
38	M	22.84	N	S	N	N	TDF/	1. Undetectable	140	N	0. uninfected	C	11.62	51	276	79	157	1.1	129	.	79.63	65.32	78.8	22	29	30	28	44	43	ANXIETY	3			S	2			14
53	M	24.34	N	S	N	N	TDF/	1. Undetectable	934	N	0. uninfected	A	17.72	36	201	98	150	0.81	65	.	105.95	101.21	.	25	23	.	24	25	.					N	12			12
50	F	23.24	N	N	S	N	TDF/	1. Undetectable	297	N	0. uninfected	A	7.4	66	175	89	47	0.87	59	4.1	73.25	63.1	.	20	20	.	17	16	.					N	11			11
56	M	25.51	N	S	N	N	TDF/	1. Undetectable	296	N	0. uninfected	C	11.2	26	328	113	1031	0.72	62	3.3	120.02	93.98	104.77	16	16	19	17	19	22					N	8	VIROLOGICAL FAILURE		8
44	F	25	N	N	S	N	TDF/	2. detectable	146	N	0. uninfected	C	17.63	41	46	90	206	0.94	63	.	68.76	68.44	.	22	22	.	21	21	.					N	5	LOST TO FOLLOW-UP	LOST TO FOLLOW-UP	5
45	F	20.9	N	S	N	N	TDF/	1. Undetectable	840	N	0. uninfected	A	16.86	61	193	92	44	0.55	59	4.5	153.72	113.98	.	21	19	.	20	16	.					N	9			9
49	M	25.18	N	N	N	S	TDF/	1. Undetectable	730	N	0. uninfected	C	8.43	25	142	84	205	1.04	64	4	80.68	64.98	.	19	19	.	14	18	.					N	6			6
60	M	27.08	N	S	N	N	TDF/	1. Undetectable	817	N	0. uninfected	C	14.16	45	240	214	158	0.7	59	3	122.27	107.91	.	12	12	.	18	12	.					N	3			3
57	M	28.7	N	S	N	N	TDF/	1. Undetectable	537	N	0. uninfected	C	8.17	34	212	84	156	0.94	214	2.7	87.92	87.92	84.49	19	22	18	29	36	25					N	17			17
73	M	23.4	N	N	S	N	TDF/	1. Undetectable	915	N	0. uninfected	A	13.31	43	207	150	171	1.03	278	3.6	75.24	59.08	63.52	22	24	21	17	13	14	CHRONIC RENAL INSUFFICIENCY: WORSENING	2			N	11	AE	CREATININE INCREASE	11
41	F	19.53	N	N	N	N	NO	2. detectable	85	N	0. uninfected	C	13.91	17	70	77	73	0.55	510	3.7	129.46	76.26	.	48	55	.	35	37	.					N	9			9
48	M	18.65	N	S	N	N	TDF/	1. Undetectable	540	N	0. uninfected	B	5.26	66	159	80	250	0.72	223	3.7	123.84	123.32	.	40	40	.	32	32	.					N	6			6
49	M	22.78	N	N	S	N	NO	1. Undetectable	809	N	0. uninfected	B	10.32	64	181	81	79	0.94	147	4.3	90.66	66.83	.	26	26	.	29	29	.					N	4			4
48	M	26.83	N	S	N	N	TDF/	1. Undetectable	453	N	0. uninfected	C	1.94	33	186	86	211	0.98	343	2.7	86.77	75.94	.	22	23	.	19	23	.					N	7			7
36	F	26.17	N	S	N	N	TDF/	2. detectable	98	N	0. uninfected	B	12.89	39	185	84	147	0.57	139	4.4	154.35	167.86	78.42	23	22	26	18	14	16					N	17	POOR ADHERENCE		17
50	M	33.83	N	S	N	N	TDF/	1. Undetectable	577	N	0. uninfected	A	3.56	38	179	111	174	0.79	116	3.1	110.35	94.55	113.21	68	56	55	115	93	96					N	13			13
39	M	24.62	N	S	N	S	TDF/	1. Undetectable	146	N	0. uninfected	A	1.3	40	191	89	142	1.14	191	3.8	91.97	91.5	.	38	38	.	35	35	.					N	6	LOST TO FOLLOW-UP	LOST TO FOLLOW-UP	6
43	M	23.89	N	S	N	S	NO	2. detectable	362	N	0. uninfected	B	5.69	51	234	85	134	0.98	154	3.5	88.72	68.91	78.11	31	23	28	62	37	53					N	12			12
39	F	23.71	N	N	S	N	NO	1. Undetectable	813	N	0. uninfected	A	10.49	54	159	87	64	0.56	138	3.8	128.09	96.91	.	17	17	.	16	21	.					N	7			7
56	M	27.22	N	N	S	N	TDF/	1. Undetectable	390	N	0. uninfected	C	2.69	40	197	107	179	0.94	247	2	88.24	74.38	84.09	29	31	34	69	50	77					N	10			10
46	M	24.8	N	S	N	N	TDF/	1. Undetectable	594	N	0. uninfected	A	3.26	42	225	96	66	0.84	191	3.6	104.56	115.6	91.43	21	31	44	31	42	63					N	17			17
36	F	22.49	N	S	N	S	TDF/	2. detectable	310	N	0. uninfected	A	6.75	79	229	76	64	0.55	49	3.6	132.93	132.19	100.08	43	15	39	30	29	15					N	9			9
38	M	23	N	N	N	N	NO	1. Undetectable	332	N	0. uninfected	A	0.1	30	165	79	208	1.12	76	2	77.99	77.58	.	44	44	.	81	81	.	PRURITUS	2			N	4	AE	PRURITUS	4
38	F	19.83	N	S	N	N	TDF/	2. detectable	361	N	0. uninfected	A	0.15	56	124	85	98	0.84	44	3.8	80.65	73.53	.	19	18	.	13	12	.					N	4			4
38	M	26.26	N	S	N	S	NO	2. detectable	641	N	0. uninfected	B	2.58	43	276	72	255	0.73	.	3.5	127.8	108.69	140.36	26	41	27	35	77	42					N	16			16
26	M	23	N	S	N	N	TDF/	1. Undetectable	226	N	0. uninfected	A	13.11	30	164	80	281	1.12	87	3.6	84.23	91.75	.	21	41	.	27	66	.					N	7			7
32	M	26.12	N	S	N	S	TDF/	2. detectable	552	N	0. uninfected	C	1.88	39	208	82	130	1.15	111	3.7	78.33	80.76	85.52	53	87	38	85	62	51					N	15			15
39	M	23.67	N	S	N	N	TDF/	2. detectable	152	N	0. uninfected	A	0.15	52	166	84	68	1.03	52	3.1	85.45	81.77	.	32	23	.	20	26	.					N	4			4
45	M	24.22	N	S	N	N	TDF/	1. Undetectable	118	N	0. uninfected	B	1.72	36	240	79	279	0.74	94	2.4	121.57	100.41	103.14	23	25	27	32	39	53					N	11			11
48	M	21.22	N	S	N	S	NO	1. Undetectable	519	N	0. uninfected	B	16.73	37	284	118	165	0.8	107	3	109.66	95.33	97.83	20	24	41	18	41	67					N	13			13
41	M	24.8	N	N	S	N	TDF/	1. Undetectable	503	N	0. uninfected	A	4.68	48	195	92	121	0.8	69	3.59	113.23	70.57	79.69	22	30	25	23	28	26					N	29			29
43	M	19.39	N	N	S	N	NO	1. Undetectable	489	N	0. uninfected	A	7.44	44	203	88	117	1.53	71	2.7	53.06	54.45	.	33	25	.	43	31	.					N	8			8
50	M	24.22	N	N	S	N	TDF/	1. Undetectable	535	N	0. uninfected	A	5.97	53	224	108	107	0.9	69	3.4	94.93	83.73	83.73	24	28	25	36	48	35					N	17	POOR ADHERENCE		17
43	M	.	N	S	N	N	TDF/	1. Undetectable	446	N	0. uninfected	A	3.81	30	196	97	236	0.7	121	3	130.82	112.14	97.43	40	26	53	44	21	24					N	18			18
47	M	27.64	N	N	S	N	TDF/	1. Undetectable	587	N	0. uninfected	A	3.3	48	176	108	123	0.9	89	.	96.13	85.13	85.13	52	30	31	106	36	39					N	9			9
40	F	24.44	N	S	N	N	TDF/	1. Undetectable	855	N	0. uninfected	B	18.76	55	171	84	71	0.6	93	2.2	117.68	84.01	84.01	13	22	22	19	17	17					N	11			11
39	M	20.34	N	N	S	N	TDF/	1. Undetectable	890	N	0. uninfected	C	1.28	45	213	88	92	0.88	111	3.3	102.47	86.42	.	36	21	.	90	37	.					N	7			7
43	M	26.85	N	S	N	N	TDF/	1. Undetectable	464	N	0. uninfected	A	6.95	44	244	92	161	1.06	81	3.1	81.04	74.52	.	50	41	.	150	93	.					N	6			6
42	F	21.22	N	S	N	N	TDF/	1. Undetectable	249	N	0. uninfected	A	7.15	57	148	92	61	0.75	116	3.7	90.07	92.48	.	28	34	.	33	37	.					N	8			8
23	M	26.57	N	N	S	N	NO	1. Undetectable	896	N	0. uninfected	A	1.26	33	154	84	76	0.8	62	2.8	127.33	114.58	99.87	20	21	48	39	31	40					N	7			7
.	M	25.1	N	S	N	N	TDF/	2. detectable	218	N	0. uninfected	C	11.11	44	303	96	227	0.68	109	2.8	252.17	247.95	279.04	48	99	184	57	88	116					N	9			9
48	M	23.41	N	N	S	N	TDF/	1. Undetectable	604	N	0. uninfected	A	2.58	42	136	96	76	0.72	105	3.1	123.84	102.25	100.46	21	22	22	32	26	26					N	9			9
39	F	22	N	S	N	N	TDF/	1. Undetectable	973	N	0. uninfected	A	1.83	58	281	64	120	0.7	95	0.86	99.01	67.95	92.39	18	20	.	32	27	31					N	9	LOST TO FOLLOW-UP	LOST TO FOLLOW-UP	9
49	M	22.72	N	N	N	N	NO	2. detectable	150	S	1. undet.	B	15.75	32	146	85	85	1	54	.	84.41	84.41	84.41	20	17	25	22	19	38	LOCALIZED INFECTION	3			S	2	EA	MULTIPLE SKIN INFECTIONS	7
54	M	.	N	N	N	S	TDF/	1. Undetectable	908	S	1. undet.	C	18.49	26	238	105	152	1.2	.	.	67.06	61.14	60.92	26	21	21	17	14	15					N	14			14
43	M	24.39	N	S	N	N	TDF/	1. Undetectable	769	S	1. undet.	B	4.12	34	172	93	151	1.02	.	2.8	84.72	77.65	89.36	20	36	24	20	35	30					N	18			18
55	M	25.35	N	N	S	N	TDF/	2. detectable	788	S	1. undet.	C	24.79	37	216	103	147	0.82	82	.	103.68	98.13	89.33	22	24	22	17	25	24					N	19	VIROLOGICAL FAILURE		19
44	M	24.68	N	S	N	N	TDF/	1. Undetectable	720	S	1. undet.	A	19.65	73	196	80	69	0.8	225	3.1	111.62	85.88	85.88	17	30	22	22	34	24					N	17			17
49	M	26.73	N	S	N	N	TDF/	1. Undetectable	760	S	1. undet.	A	15.59	56	183	70	91	1.1	198	2.4	75.62	62.36	68.12	24	24	36	23	30	32					N	17			17
43	M	23.37	N	N	N	N	NO	1. Undetectable	430	S	1. undet.	B	8.77	38	221	94	145	1.2	.	.	70.23	63.74	63.74	21	28	33	28	44	50	PNEUMONIA	3			S	8			16
46	M	20.2	N	S	N	N	TDF/	2. detectable	330	S	1. undet.	C	17.41	39	170	95	122	1	262	2.5	85.5	76.26	85.13	66	26	26	104	20	22	KIDNEY STONE	3	DIARRHEA	3	S	10			19
46	M	25.65	N	S	N	N	TDF/	1. Undetectable	520	S	1. undet.	C	15.61	37	155	90	209	0.9	195	.	96.56	76.26	76.26	26	26	21	37	29	22					N	11			11
51	M	22.28	N	N	S	N	TDF/	1. Undetectable	400	S	1. undet.	A	2.04	40	188	73	155	0.9	84	3.7	94.55	74.71	83.4	19	19	20	14	15	12					N	13			13
43	M	27.12	N	S	N	N	TDF/	1. Undetectable	660	S	1. undet.	A	3.55	40	208	84	123	1.2	81	3.6	70.23	64.04	54.04	26	17	22	54	17	24					N	14			14
47	F	22.03	N	S	N	N	NO	1. Undetectable	550	S	1. undet.	B	18.71	70	223	86	89	1	108	3.1	63.17	56.59	50.96	20	23	22	18	20	20	ARTRALGIA	3	MIALGIA	3	S	0			13
48	M	20.52	N	N	S	N	TDF/	1. Undetectable	640	S	1. undet.	C	9.29	71	213	89	139	1	88	3.4	84.77	68.4	62.36	23	22	28	20	13	14					N	14			14
44	M	21.38	N	S	N	N	TDF/	1. Undetectable	220	S	1. undet.	A	22.05	68	296	203	169	1	184	3.2	86.28	97.43	86.28	115	96	107	92	68	60	LIVER DECOMPENSATION	4			S	3	DEATH	LIVER CANCER	4
47	M	24.62	N	S	N	N	TDF/	1. Undetectable	730	S	1. undet.	A	19.81	50	214	81	529	1.2	167	2.5	68.98	62.62	57.49	45	32	38	34	32	34	CREATININE: REDUCED CLEARANCE	3			S	4	AE	CREATININE INCREASE	17
43	M	21.04	N	N	N	N	NO	1. Undetectable	290	S	1. undet.	A	10.74	35	158	86	135	0.9	84	3.6	97.89	86.68	86.68	43	31	43	38	27	41	HEADACHE	3			S	0			16
50	M	24.72	N	N	S	N	TDF/	1. Undetectable	306	S	1. undet.	A	1.18	32	134	74	106	0.72	295	3.3	122.82	114.93	114.93	20	20	30	25	21	41					N	13			13
53	M	26.3	N	N	S	N	TDF/	1. Undetectable	901	S	1. undet.	B	15.67	37	269	111	154	0.8	76	3.5	107.48	93.46	93.46	35	35	32	62	62	40					N	10			10
45	F	23.42	N	N	S	N	TDF/	1. Undetectable	445	S	1. undet.	A	18.71	39	211	77	204	0.83	52	3	79.01	106.66	.	36	24	.	72	34	.					N	5			5
57	M	24.39	N	N	N	S	TDF/	1. Undetectable	194	S	2. det	C	3.95	49	178	81	59	0.9	92	.	92.44	81.86	81.57	22	18	18	11	36	11					N	14			14
54	M	22.79	N	S	N	N	TDF/	1. Undetectable	626	S	2. det	A	23.06	22	131	112	122	0.8	75	.	107.07	106.67	93.12	75	75	38	130	130	41					N	14	OTHER	INTERACTION WITH DAA	14
34	M	.	N	N	N	S	TDF/	1. Undetectable	418	S	2. det	A	4	.	112	104	61	0.9	.	.	102.67	81.44	81.44	124	111	97	260	230	169					N	12			12
48	M	26.53	N	S	N	N	TDF/	1. Undetectable	470	S	2. det	C	22.84	32	212	95	282	1.21	.	.	68.03	70.03	.	45	66	.	57	98	.	HEADACHE	1	INSOMNIA	2	N	4	AE	CENTRAL NERVOUS SYSTEM	4
43	F	20.57	N	N	N	S	TDF/	1. Undetectable	230	S	2. det	C	20.01	63	163	102	97	0.72	.	.	93.96	81.64	90.62	36	50	45	47	59	59					N	22			22
48	M	24.22	N	S	N	N	TDF/	1. Undetectable	504	S	2. det	C	0.86	37	123	106	134	0.79	124	4.4	111.27	110.8	.	21	21	.	22	22	.					N	11			11
53	M	28.31	N	S	N	N	TDF/	1. Undetectable	265	S	2. det	B	1.23	50	224	83	74	0.68	.	2.3	129.65	149.8	149.23	97	30	66	51	65	34					N	11			11
49	M	25.66	N	N	N	S	TDF/	1. Undetectable	1158	S	2. det	C	8.64	36	154	85	86	0.84	55	.	103.22	103.22	97.43	84	.	60	105	.	67					N	21			21
52	F	27.34	N	N	N	N	TDF/	2. detectable	587	S	2. det	B	21.89	28	181	69	190	0.8	60	2.9	80.06	62.36	.	20	20	.	24	21	.					N	10			10
55	M	.	N	S	N	N	TDF/	2. detectable	1695	S	2. det	C	19.82	.	.	88	.	0.8	97	.	106.67	106.28	.	38	38	.	39	39	.					N	4	POOR ADHERENCE		4
56	M	25.36	N	N	N	S	TDF/	2. detectable	670	S	2. det	B	19.03	29	146	96	118	0.94	56	3.2	88.24	106.28	105.9	53	67	75	73	131	130					N	19			19
51	F	18.03	N	S	N	N	TDF/	2. detectable	5	S	2. det	C	4.13	35	106	72	82	0.79	46	3.7	81.55	93.76	93.4	67	33	33	46	20	26					N	13			13
51	M	.	N	N	N	N	NO	2. detectable	14	S	2. det	C	11.29	.	.	73	.	1	203	.	83.73	73.46	.	29	79	.	54	31	.					N	3	POOR ADHERENCE		3
51	M	22.78	N	S	N	N	TDF/	1. Undetectable	750	S	2. det	A	2.75	31	159	78	141	1.2	122	2.9	67.84	56.79	61.61	33	34	38	48	42	42					N	15			15
53	M	18.08	N	N	N	N	NO	2. detectable	20	S	2. det	C	4.72	.	.	85	.	0.8	130	.	107.48	.	.	51	.	.	50	.	.					S	4	DEATH	Overdose	4
55	M	23.03	N	S	N	N	TDF/	1. Undetectable	300	S	2. det	C	24.16	62	138	124	84	1.1	255	.	73.87	73.87	82.15	66	70	29	46	44	22	LIVER DECOMPENSATION	4			S	4	AE	WAITING FOR LIVER TRANSPLANT	8
52	M	28.41	N	N	S	N	TDF/	1. Undetectable	790	S	2. det	B	10.88	38	145	105	124	1	88	.	83.4	94.18	83.08	47	77	86	62	95	93					N	15			15
51	M	29.76	N	N	N	N	NO	1. Undetectable	840	S	2. det	C	17.71	28	231	335	887	1.4	141	.	56.79	61.86	56.56	57	50	104	123	83	162					N	13			13
52	M	17.9	N	N	N	N	NO	1. Undetectable	890	S	2. det	B	16.99	43	151	81	91	0.7	163	.	125.87	125.87	93.82	29	25	43	33	16	40					N	18			18
55	M	25.95	N	S	N	N	TDF/	1. Undetectable	610	S	2. det	A	22.16	33	173	92	211	1	118	2.5	82.46	73.87	73.6	54	50	58	48	49	66					N	9	OTHER	INTERACTION WITH DAA	9
49	M	24.68	N	S	N	N	TDF/	1. Undetectable	410	S	2. det	A	13.66	40	242	91	150	1	70	3.9	84.41	62.11	57.02	25	21	23	21	17	28	MYOCARDIAL INFARCTION	4			S	6			13
49	F	21.67	N	S	N	N	TDF/	1. Undetectable	130	S	2. det	B	18.39	44	227	227	52	0.6	197	2.9	112.93	94.53	127.01	44	36	35	31	25	20					N	14	OTHER	INTERACTION WITH DAA	14
45	F	19.92	N	S	N	S	NO	1. Undetectable	700	S	2. det	A	14.78	64	185	80	120	1	71	3.5	63.73	63.73	63.73	53	24	38	42	22	30					N	15	VIROLOGICAL FAILURE		15
48	M	26.28	N	N	N	N	NO	1. Undetectable	790	S	2. det	C	7.73	40	194	129	150	0.8	51	3.6	109.66	95.33	95.33	46	41	39	66	55	48	SLEEPWALKING	3			S	11			18
53	M	25.95	N	S	N	N	TDF/	1. Undetectable	1260	S	2. det	C	10.33	49	218	71	129	1.1	373	2.5	74.42	56.13	74.14	26	32	42	31	34	36					N	19			19
59	M	23.34	N	S	N	N	TDF/	1. Undetectable	377	S	2. det	A	17.93	41	198	84	133	0.71	243	3.6	120.69	93.89	.	44	35	.	125	48	.					N	8			8
53	M	27.64	N	S	N	N	TDF/	2. detectable	8	S	2. det	C	17.67	29	84	82	85	0.61	301	2.6	146.97	146.97	152.15	126	68	82	44	30	41					N	12	POOR ADHERENCE		12
53	M	18.17	N	N	N	S	TDF/	2. detectable	143	S	2. det	C	18.76	37	160	106	78	0.74	223	4.4	117.6	86.76	.	32	42	.	45	52	.					N	9			9
72	M	24.49	N	N	S	N	TDF/	2. detectable	432	S	2. det	A	16.25	41	155	77	61	1.04	73	2.6	74.61	74.61	.	18	18	.	11	11	.					N	3	POOR ADHERENCE		3
42	M	24.69	N	N	N	S	NO	1. Undetectable	1162	S	2. det	B	17.23	39	154	120	92	0.85	73	0.88	105.06	121.39	120.81	78	50	50	171	102	102					N	15	OTHER	INTERACTION WITH DAA	15
48	F	21.87	N	S	N	N	TDF/	2. detectable	130	S	3. missing	B	17.94	.	183	79	140	0.65	.	.	103.4	90.06	.	28	.	.	16	23	.					N	6			6
74	M	22.23	N	S	N	N	TDF/	2. detectable	186	S	3. missing	B	15.35	65	137	176	67	1	106	.	77.64	69.36	77.42	35	39	42	16	19	20					N	10			10
50	F	23.56	N	S	N	N	TDF/	2. detectable	204	S	3. missing	C	23.32	48	138	81	72	1	88	.	62.38	62.38	70.16	27	20	27	27	17	29					N	16	VIROLOGICAL FAILURE		16
50	F	23.56	N	S	N	N	TDF/	2. detectable	204	S	3. missing	C	23.32	48	138	81	72	1	88	.	62.38	62.38	70.16	27	20	27	27	17	29					N	16	VIROLOGICAL FAILURE		16
49	M	21.39	N	S	N	N	TDF/	1. Undetectable	560	S	3. missing	B	4.96	65	136	88	70	0.81	200	4.5	107.65	136.35	.	31	57	.	35	72	.					N	8			8
39	M	21	N	S	N	N	TDF/	2. detectable	457	S	3. missing	A	0.18	28	203	88	393	0.82	87	2.7	134.52	116.33	122.38	55	51	46	91	93	67					N	10			10
44	F	24.61	N	N	N	S	TDF/	2. detectable	226	S	3. missing	A	7.18	33	124	84	99	.	68	3.8	.	115.43	.	42	42	.	25	25	.	NAUSEA	2			N	1	AE	nausea	1
45	M	22	N	S	N	N	TDF/	2. detectable	570	S	3. missing	C	4.19	26	212	83	163	0.59	273	3.5	157.89	157.89	157.89	50	79	79	38	62	62					N	5	VIROLOGICAL FAILURE		5
47	F	22.04	N	N	S	N	TDF/	2. detectable	164	S	3. missing	B	7.75	17	141	101	184	0.64	72	.	105.72	67.55	91.89	18	8	9	11	7	9					N	11			11
44	M	25.54	N	S	N	N	TDF/	1. Undetectable	286	S	3. missing	C	4.36	32	166	110	253	0.66	314	2.2	139.36	154.85	146.38	106	62	42	53	31	20					N	14			14
32	M	.	S	N	N	N	NO	2. detectable	8			C	0	45	200	96	64	1.2	.	2.9	74.57	74.57	82.45	45	45	45	131	131	131					N	12			12
51	F	19.39	S	N	N	N	NO	2. detectable	433			B	0	32	216	87	252	0.98	108	3.8	63.59	56.62	.	10	12	.	17	16	.					N	12			12
55	M	20.96	S	N	N	N	NO	2. detectable	204			C	0	90	199	67	103	0.52	70	3	175.37	145.33	.	49	144	.	40	76	.					N	15			15
23	M	22.99	S	N	N	N	NO	2. detectable	583			A	0	26	156	87	122	0.81	68	3.5	125.51	133.07	.	24	25	.	32	21	.					N	6			6
22	M	22.49	S	N	N	N	NO	2. detectable	686	N	0. uninfected	A	0	41	163	74	92	0.88	62	.	115.1	115.58	127.33	20	25	22	25	50	31					N	12			12
28	M	25.25	S	N	N	N	NO	2. detectable	398	N	0. uninfected	A	0	47	164	88	52	0.75	56	.	131.8	110.27	100.85	24	19	25	14	33	50					N	14			14
40	M	20.45	S	N	N	N	NO	2. detectable	560	N	0. uninfected	A	0	39	177	79	75	1.09	62	3.7	79.64	73.39	72.3	17	14	17	10	6	13					N	13			13
40	M	24.91	S	N	N	N	NO	2. detectable	238	N	0. uninfected	A	0	37	129	86	102	0.75	61	2	122.6	101.43	101.43	25	16	20	35	19	26					N	14			14
57	M	25.25	S	N	N	N	NO	2. detectable	248	N	0. uninfected	A	0	35	219	103	146	0.9	78	.	92.44	73.08	.	22	32	.	23	43	.					N	3			3
37	F	26.56	S	N	N	N	NO	2. detectable	224	N	0. uninfected	B	0	43	162	89	85	0.7	52	.	100.08	74.88	.	19	22	.	18	19	.					N	5			5
46	M	22.46	S	N	N	N	NO	2. detectable	389	N	0. uninfected	A	0	28	145	72	78	0.7	58	.	129.04	110.61	110.61	16	30	22	14	26	19					N	6	AE	DIARRHEA	6
44	M	23.03	S	N	N	N	NO	2. detectable	955	N	0. uninfected	A	0	24	218	74	84	1	46	.	86.28	69.91	63.45	58	40	34	97	55	37					N	12			12
36	M	28.71	S	N	N	N	NO	2. detectable	398	N	0. uninfected	A	0	23	119	79	134	0.8	88	.	116.26	115.61	80.06	23	24	27	21	33	24					N	9			9
33	M	22.46	S	N	N	N	NO	2. detectable	592	N	0. uninfected	A	0	49	187	81	116	0.9	87	.	103.29	67.16	73.66	20	34	47	23	33	37	CREATININE: INCREASE	2			N	14	AE	CREATININE INCREASE	14
34	M	19.03	S	N	N	N	NO	2. detectable	403	N	0. uninfected	A	0	39	188	87	73	0.8	171	.	117.61	102.06	.	17	21	.	22	19	.					N	8			8
63	M	24.91	S	N	N	N	NO	2. detectable	131	N	0. uninfected	B	0	11	74	72	94	0.9	62	.	90.58	79.96	90.29	25	41	37	26	63	34	KAPOSI SARCOMA	4			S	5			16
49	M	24.93	S	N	N	N	NO	2. detectable	145	N	0. uninfected	C	0	43	183	78	93	0.8	48	3.4	109.2	75.62	.	65	37	.	89	46	.					N	6			6
51	M	24.42	S	N	N	N	NO	2. detectable	718	N	0. uninfected	A	0	46	179	82	62	0.8	.	2.8	108.32	94.18	.	34	25	.	25	21	.					N	6			6
42	M	22.22	S	N	N	N	NO	2. detectable	61	N	0. uninfected	C	0	35	177	142	121	0.6	42	3.8	157.04	87.1	97.89	35	22	16	12	20	18					N	10			10
44	M	20.2	S	N	N	N	NO	2. detectable	280	N	0. uninfected	A	0	42	166	99	96	0.6	62	3	155.56	111.11	.	52	15	.	33	13	.					N	6			6
38	M	24.39	S	N	N	N	NO	2. detectable	290	N	0. uninfected	A	0	30	134	79	101	0.9	70	.	100.37	88.42	88.42	24	19	20	30	20	18					N	11			11
28	M	21.39	S	N	N	N	NO	2. detectable	371	N	0. uninfected	A	0	42	129	66	81	0.9	68	.	106.79	69.37	.	18	18	.	19	11	.					N	6			6
64	F	20.58	S	N	N	N	NO	2. detectable	98	N	0. uninfected	B	0	35	119	82	74	0.75	61	3.4	82.69	59.33	.	15	19	.	12	18	.					N	6			6
35	M	19.59	S	N	N	N	NO	2. detectable	121	N	0. uninfected	C	0	30	115	91	81	0.67	47	3	143.48	116.92	.	15	15	.	11	20	.					N	4			4
21	M	21.91	S	N	N	N	NO	2. detectable	542	N	0. uninfected	A	0	56	154	85	52	0.9	118	.	113.22	99.31	.	60	43	.	75	57	.					N	10			10
33	M	.	S	N	N	N	NO	2. detectable	177	N	0. uninfected	B	0	21	115	.	146	0.8	.	2.5	118.33	118.33	137.21	23	23	24	16	33	21					N	7			7
37	M	.	S	N	N	N	NO	2. detectable	465	N	0. uninfected	A	0	26	160	117	224	0.9	68	.	100.92	100.92	66.02	93	42	26	222	79	44					N	14			14
42	M	.	S	N	N	N	NO	2. detectable	189	N	0. uninfected	B	0	25	133	87	132	1	.	.	87.1	77.65	77.65	33	24	27	37	28	24					N	13			13
30	M	18.94	S	N	N	N	NO	2. detectable	208	N	0. uninfected	B	0	.	.	.	.	0.8	.	.	120.64	120.64	104.61	29	25	32	41	31	52					N	13			13
37	M	20.2	S	N	N	N	NO	2. detectable	7	N	0. uninfected	C	0	.	.	.	.	1	.	.	89.37	72.41	72.41	51	37	37	72	35	35					N	8			8
38	M	.	S	N	N	N	NO	2. detectable	968	N	0. uninfected	A	0	42	168	96	46	1	.	.	88.88	79.63	72.02	29	29	25	35	32	25					N	14			14
37	F	27.28	S	N	N	N	NO	2. detectable	264	N	0. uninfected	B	0	.	181	89	106	0.8	.	3.4	85.78	74.88	85.78	26	35	25	23	43	28					N	10			10
66	M	.	S	N	N	N	NO	2. detectable	16	N	0. uninfected	C	0	28	142	119	.	0.8	.	.	102.8	89.73	89.73	30	48	40	44	42	32					N	8			8
40	M	.	S	N	N	N	NO	2. detectable	480	N	0. uninfected	A	0	51	221	106	132	0.9	.	.	99.33	87.96	99.33	19	23	26	22	24	27					N	16			16
32	M	22.1	S	N	N	N	NO	2. detectable	277	N	0. uninfected	A	0	43	164	102	77	0.6	.	.	165.95	82.45	74.57	31	29	25	14	19	17					N	8			8
33	M	.	S	N	N	N	NO	2. detectable	376	N	0. uninfected	C	0	.	.	93	.	0.6	.	.	164.92	138.04	138.04	16	23	21	15	18	18					N	9			9
21	M	.	S	N	N	N	NO	2. detectable	381	N	0. uninfected	A	0	28	98	101	71	0.8	.	.	129.7	100.25	99.31	18	21	23	8	11	13					N	9			9
42	M	23.99	S	N	N	N	NO	2. detectable	431	N	0. uninfected	A	0	62	205	93	69	0.89	.	2.8	99.63	102.28	96.65	62	62	68	120	208	58					N	15			15
57	M	28.41	S	N	N	N	NO	2. detectable	106	N	0. uninfected	C	0	27	229	171	148	1.3	89	3.4	60.48	54.18	51.48	17	18	15	14	21	16					N	9			9
26	M	23.36	S	N	N	N	NO	2. detectable	569	N	0. uninfected	A	0	34	181	97	100	0.95	.	.	101.85	84.23	95.27	22	18	22	32	22	32					N	16			16
51	M	24.22	S	N	N	N	NO	2. detectable	499	N	0. uninfected	A	0	36	164	112	103	1.14	.	2.9	71.98	84.37	57.29	26	29	36	36	29	32					N	13			13
28	M	21.91	S	N	N	N	NO	2. detectable	840	N	0. uninfected	A	0	37	149	87	85	1.02	.	.	92.43	107.41	107.41	32	24	24	38	21	21					N	9			9
24	M	20.05	S	N	N	N	NO	2. detectable	929	N	0. uninfected	A	0	31	124	125	147	0.9	80	.	110.19	87.61	.	28	30	.	27	48	.					N	9			9
65	M	24.06	S	N	N	N	NO	2. detectable	310	N	0. uninfected	B	0	64	154	96	94	0.96	90	2.9	83.55	80.39	.	21	17	.	40	24	.					N	7	AE	INTOLERANCE	7
51	M	24.06	S	N	N	N	NO	2. detectable	724	N	0. uninfected	B	0	58	121	96	44	1.17	124	2.4	69.85	69.85	.	23	23	.	31	31	.					N	5			5
35	M	24.22	S	N	N	N	NO	2. detectable	732	N	0. uninfected	B	0	49	187	94	289	1.06	92	3	84.5	84.02	.	20	20	.	32	32	.					N	10			10
26	F	20.06	S	N	N	N	NO	2. detectable	273	N	0. uninfected	A	0	39	144	90	70	0.54	40	.	145.04	125.05	138.02	16	29	29	21	32	46					N	16			16
55	M	19.39	S	N	N	N	NO	2. detectable	560	N	0. uninfected	A	0	39	234	94	145	1.1	95	3.2	73.87	74.11	.	12	12	.	16	16	.					N	22			22
36	M	24.45	S	N	N	N	NO	2. detectable	86	N	0. uninfected	B	0	.	.	69	.	0.79	72	2.1	117.96	90.91	.	23	25	.	34	24	.					N	7			7
50	M	.	S	N	N	N	NO	2. detectable	439	N	0. uninfected	A	0	.	199	93	.	0.9	.	.	94.93	76.61	85.7	19	25	17	17	24	20					N	11			11
50	F	24.01	S	N	N	N	NO	2. detectable	1537	N	0. uninfected	C	0	.	46	86	93	0.6	68	3.1	112.47	112.02	93.76	27	44	22	46	40	29					N	12			12
36	F	30.85	S	N	N	N	NO	2. detectable	449	N	0. uninfected	A	0	32	127	85	67	0.84	41	3.3	81.54	78.3	75.85	16	22	19	16	27	20					N	17			17
23	M	27.6	S	N	N	N	NO	2. detectable	839	N	0. uninfected	A	0	34	117	81	53	0.87	134	4.2	115.58	102.28	.	21	29	.	29	62	.					N	8			8
30	M	23.29	S	N	N	N	NO	2. detectable	383	N	0. uninfected	A	0	45	145	90	55	0.89	128	1.9	106.67	96.59	91.58	19	19	24	29	29	43					N	12			12
36	F	27.97	S	N	N	N	NO	2. detectable	240	N	0. uninfected	A	0	68	166	69	74	0.6	132	4	145.47	114.2	.	22	24	.	17	20	.					N	5			5
29	M	23.6	S	N	N	N	NO	2. detectable	387	N	0. uninfected	A	0	.	.	83	.	0.83	241	4.4	140.87	111.05	111.05	24	26	26	27	16	16					N	7	POOR ADHERENCE		7
29	M	23.6	S	N	N	N	NO	2. detectable	387	N	0. uninfected	A	0	.	.	83	.	0.83	241	4.4	140.87	111.05	111.05	24	26	26	27	16	16					N	7	POOR ADHERENCE		7
56	M	22.34	S	N	N	N	NO	2. detectable	285	N	0. uninfected	A	0	25	103	88	88	0.93	127	2.8	89.33	73.6	69.67	36	24	25	18	15	26					N	16			16
29	M	23.6	S	N	N	N	NO	2. detectable	245	N	0. uninfected	A	0	34	191	82	126	0.98	135	3.7	116.29	92.95	99	26	19	27	30	16	21	CREATININE: REDUCED CLEARANCE	1			N	19	AE	CREATININE INCREASE	19
38	M	20.24	S	N	N	N	NO	2. detectable	15	N	0. uninfected	C	0	37	106	78	32	0.73	85	3.3	127.8	127.13	.	39	39	.	40	40	.					N	1	VIROLOGICAL FAILURE		1
33	M	21.56	S	N	N	N	NO	2. detectable	404	N	0. uninfected	A	0	45	180	82	41	0.9	75	3.3	103.29	87.42	101.37	36	28	27	28	37	30					N	11			11
54	M	18	S	N	N	N	NO	2. detectable	44	N	0. uninfected	C	0	40	150	82	100	0.97	78	.	85.72	78.23	73.87	32	26	22	15	26	20					N	17			17
24	M	20.76	S	N	N	N	NO	2. detectable	28	N	0. uninfected	C	0	50	150	81	70	0.8	113	.	126.23	95.37	99.05	25	20	27	22	13	29					N	14			14
38	M	20.07	S	N	N	N	NO	2. detectable	527	N	0. uninfected	A	0	12	116	79	206	0.77	133	2.6	120.17	85.9	101.14	28	30	21	10	8	9					N	14			14
44	F	18.31	S	N	N	N	NO	2. detectable	154	N	0. uninfected	A	0	42	165	77	151	0.65	.	3.1	105.24	64.76	81.27	24	16	16	14	11	10					N	13			13
68	M	25.95	S	N	N	N	NO	2. detectable	1010	N	0. uninfected	A	0	51	233	93	191	1.05	93	1.9	74.66	61.62	.	23	24	.	15	18	.					N	5			5
27	M	24.02	S	N	N	N	NO	2. detectable	532	N	0. uninfected	A	0	37	128	91	88	1.12	58	.	83.59	95.27	.	23	25	.	28	21	.					N	7			7
34	F	23.44	S	N	N	N	NO	2. detectable	189	N	0. uninfected	A	0	43	172	100	81	0.7	.	3	101.81	76.18	.	16	21	.	16	30	.					N	6			6
19	M	.	S	N	N	N	NO	2. detectable	460	N	0. uninfected	A	0	.	.	.	.	.	.	.	.	91.66	82.04	.	14	21	.	14	17					N	15			15
25	M	20.3	S	N	N	N	NO	2. detectable	296	N	0. uninfected	B	0	35	150	107	65	0.9	56	3.3	109.28	96.77	96	20	27	27	16	18	18					N	10			10
26	F	21.97	S	N	N	N	NO	2. detectable	205	N	0. uninfected	B	0	48	155	60	60	0.9	90	3.4	97.33	97.33	.	51	51	.	27	27	.					N	1			1
39	M	22.79	S	N	N	N	NO	2. detectable	160	N	0. uninfected	B	0	65	131	85	51	0.71	76	3.8	158.84	146.84	121.75	21	44	29	19	37	31					N	13			13
38	M	19.5	S	N	N	N	NO	2. detectable	11	N	0. uninfected	B	0	.	.	.	.	0.82	.	.	111.76	98.58	.	77	21	.	105	33	.	LIVER ENZYMES: INCREASE	4			S	0	AE	LIVER DECOMPENSATION	6
36	F	19.5	S	N	N	N	NO	2. detectable	20	N	0. uninfected	C	0	.	.	84	.	0.48	145	.	155.54	91.02	91.02	18	23	23	49	25	24					N	12			12
36	M	21.6	S	N	N	N	NO	2. detectable	296	N	0. uninfected	A	0	.	166	71	114	0.85	69	1.15	108.4	106.35	97.17	31	28	31	51	41	53					N	11			11
50	M	22.9	S	N	N	N	NO	2. detectable	127	N	0. uninfected	A	0	.	145	117	76	1.06	86	.	78.6	72.27	69.85	24	23	.	42	33	42					N	13			13
54	M	26.78	S	N	N	N	NO	2. detectable	378	S	2. det	B	0	46	172	91	100	1.01	79	3.3	81.82	102.24	.	46	54	.	51	63	.					N	21			21
48	F	22.66	S	N	N	N	NO	2. detectable	446	S	3. missing	A	0	66	191	76	94	0.74	61	2.6	89.03	90.44	.	87	98	.	123	130	.					N	9			9
